# Supplementary material for: Assembly of neuron- and radial glial-cell-derived extracellular matrix molecules promotes radial migration of developing cortical neurons
Source: eLife. 2024 Mar 21;12:RP92342. doi: 10.7554/eLife.92342 (PMC10957175; doi:10.7554/eLife.92342)
Supplement: Figure 1—source data 1. [file elife-92342-fig1-data1.zip]

Archive with 32 entries (28 files):
- Figure 1-source data/
- Figure 1-source data/.DS_Store
- __MACOSX/Figure 1-source data/._.DS_Store
- Figure 1-source data/Original blots for Fig1e/
- Figure 1-source data/Original blots for Fig1b/
- __MACOSX/Figure 1-source data/._Original blots for Fig1b
- Figure 1-source data/Original blots for Fig1h/
- __MACOSX/Figure 1-source data/._Original blots for Fig1h
- Figure 1-source data/Numerical source data for Figure 1.xlsx
- __MACOSX/Figure 1-source data/._Numerical source data for Figure 1.xlsx
- Figure 1-source data/Original blots for Fig1e/Fig1e GAPDH (1).jpg
- __MACOSX/Figure 1-source data/Original blots for Fig1e/._Fig1e GAPDH (1).jpg
- Figure 1-source data/Original blots for Fig1e/Fig1e NCAN (2).jpg
- __MACOSX/Figure 1-source data/Original blots for Fig1e/._Fig1e NCAN (2).jpg
- Figure 1-source data/Original blots for Fig1e/Fig1e NCAN (1).jpg
- __MACOSX/Figure 1-source data/Original blots for Fig1e/._Fig1e NCAN (1).jpg
- Figure 1-source data/Original blots for Fig1e/Fig1e GAPDH (2).jpg
- __MACOSX/Figure 1-source data/Original blots for Fig1e/._Fig1e GAPDH (2).jpg
- Figure 1-source data/Original blots for Fig1b/.DS_Store
- __MACOSX/Figure 1-source data/Original blots for Fig1b/._.DS_Store
- Figure 1-source data/Original blots for Fig1b/Fig1b (1).jpg
- __MACOSX/Figure 1-source data/Original blots for Fig1b/._Fig1b (1).jpg
- Figure 1-source data/Original blots for Fig1b/Fig1b (2).jpg
- __MACOSX/Figure 1-source data/Original blots for Fig1b/._Fig1b (2).jpg
- Figure 1-source data/Original blots for Fig1h/NCAN.jpg
- __MACOSX/Figure 1-source data/Original blots for Fig1h/._NCAN.jpg
- Figure 1-source data/Original blots for Fig1h/GAPDH_box.jpg
- __MACOSX/Figure 1-source data/Original blots for Fig1h/._GAPDH_box.jpg
- Figure 1-source data/Original blots for Fig1h/NCAN_box.jpg
- __MACOSX/Figure 1-source data/Original blots for Fig1h/._NCAN_box.jpg
- Figure 1-source data/Original blots for Fig1h/GAPDH.jpg
- __MACOSX/Figure 1-source data/Original blots for Fig1h/._GAPDH.jpg
