# Supplementary material for: Assembly of neuron- and radial glial-cell-derived extracellular matrix molecules promotes radial migration of developing cortical neurons
Source: eLife. 2024 Mar 21;12:RP92342. doi: 10.7554/eLife.92342 (PMC10957175; doi:10.7554/eLife.92342)
Supplement: Figure 2—source data 1. [file elife-92342-fig2-data1.zip]

Archive with 16 entries (13 files):
- Figure 2-source data/
- Figure 2-source data/.DS_Store
- __MACOSX/Figure 2-source data/._.DS_Store
- Figure 2-source data/Original blots for Fig2f/
- __MACOSX/Figure 2-source data/._Original blots for Fig2f
- Figure 2-source data/Original blots for Fig2g/
- Figure 2-source data/Original blots for Fig2f/.DS_Store
- __MACOSX/Figure 2-source data/Original blots for Fig2f/._.DS_Store
- Figure 2-source data/Original blots for Fig2f/Fig2f (1).jpg
- __MACOSX/Figure 2-source data/Original blots for Fig2f/._Fig2f (1).jpg
- Figure 2-source data/Original blots for Fig2f/Fig2f (2).jpg
- __MACOSX/Figure 2-source data/Original blots for Fig2f/._Fig2f (2).jpg
- Figure 2-source data/Original blots for Fig2g/Fig2g (1).pdf
- __MACOSX/Figure 2-source data/Original blots for Fig2g/._Fig2g (1).pdf
- Figure 2-source data/Original blots for Fig2g/Fig2g (2).pdf
- __MACOSX/Figure 2-source data/Original blots for Fig2g/._Fig2g (2).pdf
