# Supplementary material for: Assembly of neuron- and radial glial-cell-derived extracellular matrix molecules promotes radial migration of developing cortical neurons
Source: eLife. 2024 Mar 21;12:RP92342. doi: 10.7554/eLife.92342 (PMC10957175; doi:10.7554/eLife.92342)
Supplement: Figure 2—figure supplement 1—source data 1. [file elife-92342-fig2-figsupp1-data1.zip]

Archive with 11 entries (9 files):
- Figure 2-figure supplement 1-source data/
- Figure 2-figure supplement 1-source data/Numerical source data for Figure 2-figure supplement 1.xlsx
- __MACOSX/Figure 2-figure supplement 1-source data/._Numerical source data for Figure 2-figure supplement 1.xlsx
- Figure 2-figure supplement 1-source data/.DS_Store
- __MACOSX/Figure 2-figure supplement 1-source data/._.DS_Store
- Figure 2-figure supplement 1-source data/Original blots for Figure 2-figure supplement 1/
- __MACOSX/Figure 2-figure supplement 1-source data/._Original blots for Figure 2-figure supplement 1
- Figure 2-figure supplement 1-source data/Original blots for Figure 2-figure supplement 1/Fig2 Sup1a (1).tif
- __MACOSX/Figure 2-figure supplement 1-source data/Original blots for Figure 2-figure supplement 1/._Fig2 Sup1a (1).tif
- Figure 2-figure supplement 1-source data/Original blots for Figure 2-figure supplement 1/Fig2 Sup1a (2).tif
- __MACOSX/Figure 2-figure supplement 1-source data/Original blots for Figure 2-figure supplement 1/._Fig2 Sup1a (2).tif
