# Supplementary material for: Assembly of neuron- and radial glial-cell-derived extracellular matrix molecules promotes radial migration of developing cortical neurons
Source: eLife. 2024 Mar 21;12:RP92342. doi: 10.7554/eLife.92342 (PMC10957175; doi:10.7554/eLife.92342)
Supplement: Figure 3—source data 1. [file elife-92342-fig3-data1.zip]

Archive with 19 entries (16 files):
- Figure 3-source data/
- Figure 3-source data/.DS_Store
- __MACOSX/Figure 3-source data/._.DS_Store
- Figure 3-source data/Numerical source data for Figure 3.xlsx
- __MACOSX/Figure 3-source data/._Numerical source data for Figure 3.xlsx
- Figure 3-source data/Original blots for Fig3c/
- __MACOSX/Figure 3-source data/._Original blots for Fig3c
- Figure 3-source data/Original blots for Fig3b/
- __MACOSX/Figure 3-source data/._Original blots for Fig3b
- Figure 3-source data/Original blots for Fig3c/.DS_Store
- __MACOSX/Figure 3-source data/Original blots for Fig3c/._.DS_Store
- Figure 3-source data/Original blots for Fig3c/Fig3 c (1).jpg
- __MACOSX/Figure 3-source data/Original blots for Fig3c/._Fig3 c (1).jpg
- Figure 3-source data/Original blots for Fig3c/Fig3 c (2).jpg
- __MACOSX/Figure 3-source data/Original blots for Fig3c/._Fig3 c (2).jpg
- Figure 3-source data/Original blots for Fig3b/Fig3b (2).tif
- __MACOSX/Figure 3-source data/Original blots for Fig3b/._Fig3b (2).tif
- Figure 3-source data/Original blots for Fig3b/Fig3b (1).tif
- __MACOSX/Figure 3-source data/Original blots for Fig3b/._Fig3b (1).tif
