# Supplementary material for: Assembly of neuron- and radial glial-cell-derived extracellular matrix molecules promotes radial migration of developing cortical neurons
Source: eLife. 2024 Mar 21;12:RP92342. doi: 10.7554/eLife.92342 (PMC10957175; doi:10.7554/eLife.92342)
Supplement: Figure 6—figure supplement 1—source data 1. [file elife-92342-fig6-figsupp1-data1.zip › Figure 6-figure supplement 1-source data/Numerical source data for Figure 6-figure supplement 1.xlsx]

## Sheet: Fig 6 supp 1 c
Type	Cerebrum weight (g)
WT	0.0366
WT	0.035
WT	0.0339
WT	0.0328
WT	0.0308
DKO	0.0368
DKO	0.0313
DKO	0.0335
DKO	0.033
DKO	0.0337
