# Supplementary material for: Assembly of neuron- and radial glial-cell-derived extracellular matrix molecules promotes radial migration of developing cortical neurons
Source: eLife. 2024 Mar 21;12:RP92342. doi: 10.7554/eLife.92342 (PMC10957175; doi:10.7554/eLife.92342)
Supplement: Figure 6—figure supplement 2—source data 1. [file elife-92342-fig6-figsupp2-data1.zip]

Archive with 5 entries (4 files):
- Figure 6-figure supplement 2-source data/
- Figure 6-figure supplement 2-source data/.DS_Store
- __MACOSX/Figure 6-figure supplement 2-source data/._.DS_Store
- Figure 6-figure supplement 2-source data/Numerical source data for Figure 6-figure supplement 2.xlsx
- __MACOSX/Figure 6-figure supplement 2-source data/._Numerical source data for Figure 6-figure supplement 2.xlsx
