# Supplementary material for: Assembly of neuron- and radial glial-cell-derived extracellular matrix molecules promotes radial migration of developing cortical neurons
Source: eLife. 2024 Mar 21;12:RP92342. doi: 10.7554/eLife.92342 (PMC10957175; doi:10.7554/eLife.92342)
Supplement: Figure 8—source data 1. [file elife-92342-fig8-data1.zip]

Archive with 20 entries (18 files):
- Figure 8-source data/
- Figure 8-source data/.DS_Store
- __MACOSX/Figure 8-source data/._.DS_Store
- Figure 8-source data/Original blots for Fig8b/
- Figure 8-source data/Numerical source data for Figure 8.xlsx
- __MACOSX/Figure 8-source data/._Numerical source data for Figure 8.xlsx
- Figure 8-source data/Original blots for Fig8b/.DS_Store
- __MACOSX/Figure 8-source data/Original blots for Fig8b/._.DS_Store
- Figure 8-source data/Original blots for Fig8b/Fig8 b TNC (2).jpg
- __MACOSX/Figure 8-source data/Original blots for Fig8b/._Fig8 b TNC (2).jpg
- Figure 8-source data/Original blots for Fig8b/Fig8 b GAPDH (1).jpg
- __MACOSX/Figure 8-source data/Original blots for Fig8b/._Fig8 b GAPDH (1).jpg
- Figure 8-source data/Original blots for Fig8b/Fig8 b NCAN (2).jpg
- __MACOSX/Figure 8-source data/Original blots for Fig8b/._Fig8 b NCAN (2).jpg
- Figure 8-source data/Original blots for Fig8b/Fig8 b NCAN (1).jpg
- __MACOSX/Figure 8-source data/Original blots for Fig8b/._Fig8 b NCAN (1).jpg
- Figure 8-source data/Original blots for Fig8b/Fig8 b GAPDH (2).jpg
- __MACOSX/Figure 8-source data/Original blots for Fig8b/._Fig8 b GAPDH (2).jpg
- Figure 8-source data/Original blots for Fig8b/Fig8 b TNC (1).jpg
- __MACOSX/Figure 8-source data/Original blots for Fig8b/._Fig8 b TNC (1).jpg
